# Supplementary material for: Metabolic rate and critical thermal maximum CTmax estimates for westslope cutthroat trout, Oncorhynchus clarkii lewisi
Source: Conserv Physiol. 2022 Dec 21;10(1):coac071. doi: 10.1093/conphys/coac071 (PMC9773365; doi:10.1093/conphys/coac071)
Supplement: Web_Material_coac071 [file web_material_coac071.zip]

Archive with 1 entries (1 files):
- supplementary_tablesS1S2_coac071.docx
